# Supplementary material for: Optimal designs for discrete-time survival models with competing risks
Source: Lifetime Data Anal. 2026 Feb 28;32(2):17. doi: 10.1007/s10985-026-09695-0 (PMC12950086; doi:10.1007/s10985-026-09695-0)
Supplement: Supplementary file 2 — (R 15 KB) [file 10985_2026_9695_MOESM2_ESM.r]

# revised 2024.7.02
# revised 2025.4.01
# revised 2025.11.17

# We utilize this procedure to calculate optimal designs for the 3-arm trial 
# considered in our paper.

# One control level vs two other treatment levels 
# Kappa in (0,1)


rm(list = ls())

library(matrixcalc)
library(MASS)
library(ggpubr)
library(gtable)
library(grid)
library(ggplot2)
library(gridExtra)

Period <- seq(1, 12)

pMax <- 12     # Total time intervals


# Function are used to determine the baseline coefficients 
# based on the mixture Weibull distribution
Weibull<-function(pMax,wv,tauv,kap){
  # wv is a vector; e.t. wv=c(0.3,0.5)
  # tauv is a vector; e.g. tauv=c(1/3,3)
  # kap: weight for the CIF of the interested risk
  t<-seq(0,1,l=(pMax+1))  # the scaled time periods with equal distance
  survival<-matrix(NA,nrow=length(t),ncol=2)
  hazard.prob<-matrix(NA,nrow=length(t)-1,ncol=2)
  Talpha<-matrix(NA,nrow=length(t)-1,ncol=2)
  for (j in 2:(pMax+1)){
    for (i in 1:2){
      w<-wv[i]
      tau<-tauv[i]
      lambda<--log(1-w)
      survival[,i]<-exp(-(lambda*(t^tau)))
      
      if (i==1){
        hazard.prob[j-1,i]<-(survival[j-1,i]-survival[j,i])/((1-kap)/kap+survival[j-1,i])
      }else{
        hazard.prob[j-1,i]<-(survival[j-1,i]-survival[j,i])/(kap/(1-kap)+survival[j-1,i])
      }
    }
    Talpha[j-1,]<-log(hazard.prob[j-1,]/(1-sum(hazard.prob[j-1,])))
  }
  list(alpha = Talpha) 
}


Hazard<-function(pMax,wv,tauv,kap,x,Betav){
  # wv is a vector; e.g. wv=c(0.3,0.5)
  # tauv is a vector; e.g. tauv=c(1/3,3)
  # x1 is the indicator: treatment (1) and control (0);
  # x2 is the indicator: treatment (1) and control (0);
  # x=c(x1,x2)
  # betav is a vector; betav=c(gamma11,gamma12;gamma21,gamma22) corresponding to
  # different interested events
  
  n <- length(wv)
  eta_matrix <- matrix(0, nrow = n, ncol = pMax)
  weight_matrix <- matrix(0, nrow = n, ncol = pMax)
  Alpha_set<-Weibull(pMax,wv,tauv,kap)$alpha
  for (i in 1:n) {
  
    betai <- Betav[c((2 * (i - 1) + 1):(2 * i))]
    alphai<-Alpha_set[,i]
    # Note  that different interested events may have different forms
    # Here we assume different interested events have the same form
    etai <- alphai + x[1] * betai[1] + x[2] * betai[2]
    eta_matrix[i, ] <- exp(etai)
  }
  Lam <- apply(eta_matrix, 2, function(x) {
    x / (1 + sum(x))
  })
  
  return(Lam)
}

# Compute survival probabilities and  weights for
# any value of the design region
# the return values include the survival rate at every time points
# and the weights(variance) at every time period
# pMax is the maxperiod, bet is the regression coefficients
# alpha is the parameters corresponding the baseline hazard
# in every time period. x is a vector.
# r is the attrition rate, r=0 means no lost


LamSur <- function(pMax, wv, tauv,kap ,x, Betav, r) {
  LAM <- Hazard(pMax, wv, tauv,kap, x, Betav)
  LAM_cs <- apply(LAM, 2, sum)
  
  survival.x <- matrix(NA, nrow = pMax, ncol = 1)
  survival.x[1, 1] <- (1 - LAM_cs[1]) * (1 - r)
  if (pMax > 1) {
    for (s in 2:pMax) {
      survival.x[s, 1] <- survival.x[s - 1, 1] * (1 - LAM_cs[s]) * (1 - r)
    }
  }
  survival.x.Final <- rbind(1, survival.x, deparse.level = 0)
  list(Lamb = LAM, S.prob = survival.x.Final)
}


# The design criteria

# Criterion 1: the D-optimal design criterion
# p the maxperiod
# period the tauowed maximum periods
# w, tau the parameters in weibull distribution, w is the scale, tau
# is the shape
# r is attrition rate
# cri cri=1 -> D.opt  cri=2 -> D.s1
# cri=3 -> D.s2 cri=4 -> D.s3
# w1: the weight allocated to the treatment 1 group
# w2: the weight allocated to the treatment 2 group

Df.cri <- function(pMax, period,costflag,f,wv,tauv,kap,Betav,r,cri,w1,w2) {
  f1 <- f[1]
  f2 <- f[2]
  f3 <- f[3]
  # the cost ratio of recruiting a subject
  # to making a measurement
  CO2 <- c(1, 1, 1)
  RHO <- c(f1, f2, f3)
  X <- rbind(c(0, 0), c(1, 0), c(0, 1))    
  # the design region including three design
  # points (x1,x2)=(0,0),(1,0),(0,1).
  W <- c(1 - w1 - w2, w1, w2)       
  # w1 allocated to (1,0), w2 allocated to (0,1),1-w1-w2 to (0,0)
  nxrow <- dim(X)[1]
  Lam.X <- array(NA, c(2, period, nxrow))
  S.X <- matrix(NA, nrow = nxrow, ncol = period)
  for (i in 1:nxrow) {
    Xi <- X[i, ]
    Lam.X[, , i] <- LamSur(pMax, wv, tauv,kap, Xi,Betav, r)[[1]][, 1:period, drop =
                                                                F] #weight
    S.X[i, ] <- LamSur(pMax, wv, tauv, kap, Xi, Betav, r)$S.prob[1:period, , drop =
                                                              F] #survival
  }
  
  J <- length(wv) # the number of interested events
  InformM <- matrix(0, J * period + length(Betav) + 1, J * period + length(Betav) +
                      1)
  
  #Define some matrices for logit model
  
  L <- matrix(0, nrow = 2 * J + 1, ncol = J + 1)
  diag(L[1:J, 1:J]) <- 1
  L[(J + 1):(2 * J + 1), J + 1] <- 1
  L[2 * J + 1, ] <- 1
  
  IJ <- diag(rep(1, J))
  ZJ <- rep(0, J)
  C <- cbind(IJ, -IJ, ZJ)
  C <- rbind(C, c(rep(ZJ, times = 2), 1))
  C <- t(as.matrix(C))
  # for cumulative model
  # L<-matrix(1,nrow=2*J+1,ncol=J+1)
  # for (i in 1:J){for (j in (i+1):(J+1)){L[i,j]<-0}}
  # for (i in (J+1):(2*J)){for (j in 1:(i-J)){L[i,j]<-0}}
  
  for (i in 1:nxrow) {
    Xi <- X[i, ]
    # In formation under i'th experimental condition
    contrib.x_i <- matrix(0, J * period + length(Betav) + 1, J * period +
                            length(Betav) + 1)
    DX <- matrix(c(Xi, 0, 0, 0, 0, Xi), nrow = 2, byrow = TRUE)
    for (k in 1:period) {
      # (f1(x),0;0,f2(x))
      # design matrix for k'th inspection interval
      D.x_ik <- matrix(0, nrow = J, ncol = J * period)
      D.x_ik[, (J * (k - 1) + 1):(J * k)] <- diag(rep(1, J))
      D.x_ik <- cbind(D.x_ik, DX, rep(0, J))
      D.x_ik <- rbind(D.x_ik, c(rep(0, J * period + length(Betav)), 1))
      
      # kth information matrix
      Lam_ik <- as.matrix(c(Lam.X[, k, i], 1 - sum(Lam.X[, k, i])), nrow =
                            J + 1)
      D_ik <- diag(as.vector(L %*% Lam_ik))
      Plam <- solve(t(C) %*% solve(D_ik) %*% L) %*% D.x_ik
      contrib.x_i <- contrib.x_i + S.X[i, k] * t(Plam) %*% 
        diag(as.vector(1 /Lam_ik)) %*% Plam
    } # end k
    
    
    InformM <- InformM + W[i] * contrib.x_i
  }
  
  #
  InformM<-(InformM+t(InformM))/2
  # print( all(eigen(InformM)$values>0))
  
  if (costflag == 1) {
    Tcost <- sum(crossprod(CO2, (RHO + period + 1)))
  } else if (costflag == 2) {
    Tcost <- sum(crossprod(CO2, (RHO + rowSums(S.X))))
  }
  p <- J * period + length(Betav) + 1
  ps <- length(Betav)
  InformM <- InformM / Tcost
  if (cri == 1) {
    Dcri.v <- -det(InformM) ^ (1 / p)
  } else if (cri == 2) {
    CovM <- solve(InformM)[(J * period + 1):(J * period + 
            length(Betav)), (J *period + 1):(J * period + length(Betav))]
    InformM.Ds <- det(CovM) ^ (1 / ps)
    Dcri.v <- InformM.Ds
  } else if (cri == 3) {
    # effects of the treatment 1
    CovMs <- solve(InformM)[c(J * period + 1, J * period + 3), c(J * period +
                                                                   1, J * period + 3)]
    InformM.Dss <- det(CovMs) ^ (1 / 2)
    Dcri.v <- InformM.Dss # not confirmed
  } else if (cri == 4) {
    # effects of the treatment 2
    CovMs <- solve(InformM)[c(J * period + 2, J * period + 4), c(J * period +
                                                                   2, J * period + 4)]
    InformM.Dss <- det(CovMs) ^ (1 / 2)
    Dcri.v <- InformM.Dss # not confirmed
    print(Dcri.v)
  }
  
  return(Dcri.v)
}


wperiod.cri <- function(pMax, costflag, f, wv, tauv, kap, Betav, r, cri) {
  wset <- NULL
  for (w1  in Weightset) {
    for (w2 in Weightset) {
      if (1 - w1 - w2 > 0.001 & 1 - w1 - w2 < 0.999) {
        wset <- rbind(wset, c(w1, w2))
      }
    }
  }
  wset <- rbind(wset, c(1 / 3, 1 / 3))
  DF.WPeriod <- matrix(NA, nrow = nrow(wset), ncol = (length(Period) + 3))
  
  for (i  in 1:dim(wset)[1]) {
    w1 <- wset[i, 1]
    w2 <- wset[i, 2]
    #   print(paste(i,w1,w2))
    DF.WPeriod_temp <- vector(mode = "numeric", length = pMax - 1)
    for (j in 2:pMax) {
      DF.WPeriod_temp[j - 1] <- 
        Df.cri(pMax, j, costflag, f, wv, tauv, kap, Betav, r, cri, w1, w2)
    } #end j
    p.min_temp <- which.min(DF.WPeriod_temp)
    DF.WPerid_opt <- DF.WPeriod_temp[p.min_temp]
    a_temp <- c(w1, w2, DF.WPeriod_temp, DF.WPerid_opt, p.min_temp + 1)
    DF.WPeriod[i, ] <- a_temp
  } #end i
  w_opt <- DF.WPeriod[which.min(DF.WPeriod[, 14]), ][c(1, 2)]
  D_opt <- DF.WPeriod[which.min(DF.WPeriod[, 14]), ][14]
  q_opt <- DF.WPeriod[which.min(DF.WPeriod[, 14]), ][15]
  if (cri == 1) {
    Eff <- DF.WPeriod[, 3:13] / D_opt
  } else{
    Eff <- D_opt / DF.WPeriod[, 3:13]
  }
  Eff_eq <- max(Eff[dim(wset)[1], ]) # the efficiency of the design with equal weights
  
  return(
    list(
      Dcri = DF.WPeriod,
      w_opt = w_opt,
      D_opt = D_opt,
      q_opt = q_opt,
      EFF = Eff,
      EFFeq = Eff_eq
    )
  )
  
}

Weightset <- seq(0.01, 0.99, by = 0.01)


# 1. ----------------------different criteria  ------------------------------------------
# plot optimal weights under different number of time periods
# the criterion may be 1,2,3,4


plotlist = list()
plotlisteq = list()

costflag <- 2 # 1 to cost function 1
r <- 0    # r is the attrition rate
f1 <- f2 <- f3 <- 1
f <- c(f1, f2, f3)
cri <- 1   # different design criterion

kap<-0.5 

Betav <- c(2.5, 1, 1.5, 0.5)

Result_Optweights <- NULL

wv_set <- c(0.3, 0.5)
tauv_set <- c(1 / 3, 3)
i <- 0
for (w1 in wv_set) {
  for (w2 in wv_set) {
    for (tau1 in tauv_set) {
      for (tau2 in tauv_set) {
        i <- i + 1
        print(i)
        wv <- c(w1, w2)
        tauv <- c(tau1, tau2)
        
        Result_temp <- wperiod.cri(pMax, costflag, f, wv, tauv, kap, Betav, r, cri)
        
        Optweights_Dq <- matrix(0, nrow = pMax - 1, ncol = 5) 
        # optimal weights for different q i.e. given q
        
        RESULT_Dcri <- Result_temp$Dcri[-dim(Result_temp$Dcri)[1], ]
        for (k in 2:pMax) {
          w_temp <- RESULT_Dcri[which.min(RESULT_Dcri[, k + 1]), c(1, 2)]
          if (cri == 1) {
            eff_eq_temp <- abs(Result_temp$Dcri[dim(Result_temp$Dcri)[1], k + 1]) /
              abs(min(RESULT_Dcri[, k + 1]))
          } else{
            eff_eq_temp <- min(RESULT_Dcri[, k + 1]) / 
              Result_temp$Dcri[dim(Result_temp$Dcri)[1], k +1]
          }
          
          Optweights_Dq[k - 1, ] <- c(k, 1 - sum(w_temp), w_temp, eff_eq_temp)
        }
        Optweights_Dq <- as.data.frame(Optweights_Dq)
        names(Optweights_Dq) <- c("q", "placebo", "treatment 1", "treatment 2", "Eff_eq")
        
        library(reshape2)
        Optweights_Dq_long <- melt(
          Optweights_Dq,
          id = "q",
          measure.vars = c("placebo", "treatment 1", "treatment 2")
        )
        
        
        plotlist[[i]] <- ggplot(data = Optweights_Dq_long,
                                aes(
                                  x = value,
                                  y = q,
                                  shape = variable,
                                  colour = variable
                                )) + scale_y_continuous(breaks = seq(2, 12)) +
          geom_point() + geom_path() +
          labs(
            x = "optimal design weights",
            y = "number of time periods",
            title = bquote(
              w[1] == .(w1) ~ ',' ~ tau[1] == .(as.character(fractions(tau1))) ~ ',' ~
                w[2] == .(w2) ~ "," ~ tau[2] == .(as.character(fractions(tau2)))
            )
          ) +
          xlim(0, 1) + theme_bw() + 
          theme(legend.position ="none") +
          theme(plot.title = element_text(hjust = 0.5))
        
        plotlisteq[[i]] <- ggplot(data = Optweights_Dq, aes(x = q, y = Eff_eq)) +
          geom_point() + geom_line() +
          labs(
            x = "number of time periods",
            y = "efficiency",
            title = bquote(
              w[1] == .(w1) ~ ',' ~ tau[1] == .(as.character(fractions(tau1))) ~ ',' ~
                w[2] == .(w2) ~ "," ~ tau[2] == .(as.character(fractions(tau2)))
            )
          ) +
          ylim(0, 1) + theme_bw() +
          theme(plot.title = element_text(hjust = 0.5)) +
          scale_x_continuous(breaks =seq(2, 12))
        
      }
    }
  }
}

# plot the weights distribution
legend <- ggpubr::get_legend(
  plotlist[[1]] +  theme(legend.position = "bottom") +
    guides(colour = guide_legend(title = NULL)) +
    guides(shape = guide_legend(title = NULL))
)

g <- arrangeGrob(grobs = plotlist, ncol = 4)
final <- gtable_add_rows(g, heights = unit(1.5, "cm"), pos = -1)
final <- gtable_add_grob(
  final,
  legend,
  t = nrow(final),
  l = 1,
  r = ncol(final),
  clip = "off"
)

grid.newpage()
grid.draw(final)

filenameEX3 <- paste("EX3CRI", cri, ".pdf", sep = "")
ggsave(
  filename = filenameEX3,
  final,
  height = 15,
  width = 15,
  units = "in"
)


# plot the efficiencies
p2<-grid.arrange(grobs=plotlisteq,ncol=4)
filenameEX3eqeff<-paste("EX3CRI",cri,"_eq_eff.pdf",sep="")
ggsave(filename = filenameEX3eqeff,p2,height =18,width = 24,units="in")

#dev.off()


# 2. --------------------------optimal time periods under cost consideration---------------------------------------
# 40 cases
cer_set<-c(1)
for (cri in cer_set){
costflag<-2 # 1 to cost function 1,
r<-0    # r is the attrition rate
#cri<-2 # different design criterion

Betav <- c(2.5, 1, 1.5, 0.5)


wv_set1 <- c(0.3)
wv_set2 <- c(0.5)
tauv_set <- c(1/3,3)


f.set<- rbind(c(1,1,1),
             # c(1,1,50),
              c(1,1,100),
             # c(1,50,50),
            #  c(1,50,100),
              c(1,100,100),
              c(50,50,50),
             # c(50,50,100),
              c(50,100,100),
              c(100,100,100))


#pdf("Ex2_contour_beta12beta22.pdf")


i<-0
RESULT<-NULL
for (fi in seq(1,6)){
  
      f <- f.set[fi,]
      w1<-0.3
      w2<-0.5
          for (tau1 in tauv_set) {
            for (tau2 in tauv_set) {
              if(tau2<=tau1){
             i<-i+1
             print(i)
              wv<-c(w1,w2)
              tauv<-c(tau1,tau2)
              
              Result_temp<-wperiod.cri(pMax,costflag,f,wv,tauv,kap,Betav,r,cri)
              RESULT<-rbind(RESULT,c(f,w1,w2,tau1,tau2,Result_temp$w_opt,
                                     Result_temp$q_opt,Result_temp$EFFeq))
              
              }
          
        }  # end tau1
      }  # end tau2
} # end fi
RESULT<-as.data.frame(RESULT)
names(RESULT)<-c("f1","f2","f3","w1","w2","tau1","tau2","w2_opt","w3_opt","q_opt","Eff_eq")
filename<-paste("nEX3-RESULT",cri,"cost",costflag,".csv",sep="")
write.csv(RESULT,file=filename)
}


library(MASS)
Result_temp<-read.csv(file="nEX3-RESULT4cost2.csv",header=TRUE)
Result_temp$w1_opt<-1-Result_temp$w2_opt-Result_temp$w3_opt
Result_temp<-Result_temp[order(Result_temp$tau1,Result_temp$tau2,
                  Result_temp$f1,Result_temp$f2,Result_temp$f3),]

library(xtable)
Result_temp$tau1<-as.character(fractions(Result_temp$tau1))
Result_temp$tau2<-as.character(fractions(Result_temp$tau2))
Result_tempa<-Result_temp[,c( "tau1","tau2","f1","f2","f3",
                            "w1_opt","w2_opt",
                            "w3_opt","q_opt","Eff_eq"
                            )]
xtable(Result_tempa,digits=c(0,0,0,0,0,0,2,2,2,0,2))
