# Supplementary material for: Optimal designs for discrete-time survival models with competing risks
Source: Lifetime Data Anal. 2026 Feb 28;32(2):17. doi: 10.1007/s10985-026-09695-0 (PMC12950086; doi:10.1007/s10985-026-09695-0)
Supplement: Supplementary file 3 — (R 10 KB) [file 10985_2026_9695_MOESM3_ESM.r]

# Part 1 ------------------------------------------------------------------

###########################################################
# Obtain the MLEs   
###########################################################
rm(list=ls())
library(joineR)
library(discSurv)
library(VGAM)

data("epileptic")
names(epileptic)[9]<-"Treat"
#levels(epileptic$Treat)<-c("0","1")
epileptic_sub<-epileptic[-c(2,3)]
epileptic_sub1<-unique(epileptic_sub)
head(epileptic_sub1,n=30)

IntBorders<-1:ceiling(max(epileptic_sub1$with.time)/30)*30+0.05
epileptic_int<-contToDisc(data=epileptic_sub1,timeColumn ="with.time",intervalLimits = IntBorders)

epileptic_reduced<-epileptic_int[,c(2,1,5,8:10)]
head(epileptic_reduced,n=2)

epileptic_Long <-  dataLongCompRisks (
  dataShort = epileptic_int,
  timeColumn = "timeDisc",
  eventColumns = c("with.status.isc", "with.status.uae")
)

head(epileptic_Long,n=2)

epileptic_Long$timeInt<-epileptic_Long$timeInt/80
# 
# Moldel section via AIC and BIC
multLogitVGM_fit2 <- vgam(cbind(e0, e1, e2) ~timeInt+I(timeInt^2)+Treat,
                          family=multinomial(refLevel="e0"),
                          data = epileptic_Long)
#

AIC(multLogitVGM_fit2)

BIC(multLogitVGM_fit2)

A<-as.table(coef(multLogitVGM_fit2 ))
#multLogitVGM


library(xtable)
#xtable(rbind(A[seq(1,26,2)],A[seq(2,26,2)]))
Coe_set<-rbind(A[seq(1,8,2)],
               A[seq(2,8,2)])

## plot 
#  a new data for prediction
epileptic_int_newdata<-data.frame(timeDisc=c(80,80),with.status.uae=c(1,0),
                                  with.status.isc=c(0,1),
                                  Treat=c("CBZ","LTG")
)


epileptic_new_Long <-  
  epileptic_Long <-  dataLongCompRisks (
    dataShort = epileptic_int_newdata,
    timeColumn = "timeDisc",
    eventColumns = c("with.status.isc", "with.status.uae")
  )
head(epileptic_new_Long,n=10)
names(epileptic_new_Long)[2]<-"timeInt"
epileptic_new_Long$timeInt<-epileptic_new_Long$timeInt/80
## Estimate discrete survival function given Treatment
predHazards <-
  VGAM::predictvglm(multLogitVGM_fit2, newdata = epileptic_new_Long, type = "response")

colnames(predHazards) <- c("h_e0", "h_e1", "h_e2")


epileptic_int_newdata_longPredict<-cbind(epileptic_new_Long,predHazards)
head(epileptic_int_newdata_longPredict,n=80)

epileptic_Predict <-
  subset(
    epileptic_int_newdata_longPredict,
    select = c(
      timeInt,
      Treat:
        h_e2
    )
  )


epileptic_Predict<-epileptic_Predict[-3]
names(epileptic_Predict)[c(3,4)]<-c("ISC","UAE")
epileptic_Predict$S<-1-epileptic_Predict[,3]-epileptic_Predict[,4]
epileptic_Predict$CS<-c(cumprod(epileptic_Predict$S[1:80]),cumprod(epileptic_Predict$S[81:160]))


library(reshape)
epileptic_Predict_L<-melt(epileptic_Predict,id=c("timeInt","Treat"),measure.vars=3:4)
names(epileptic_Predict_L)[c(3,4)]<-c("Cause","Hazard")

library(ggplot2)
library(gridExtra)

p1<-ggplot(data = epileptic_Predict, aes(x = timeInt, y = CS, lty = Treat)) + geom_line()+
  labs(x = "Time periods", y = "Survival probability") +
  scale_x_continuous(breaks =seq(0, 1, 5/80),labels= seq(0, 80, 5)) +
  scale_y_continuous(breaks = seq(0, 1, 0.1)) +
  theme_bw()+theme(legend.position = "bottom")+
  guides(lty = guide_legend(nrow = 2))


p2<-ggplot(data = epileptic_Predict_L, aes(
  x = timeInt,
  y = log(Hazard/(1-Hazard)),
  lty = Treat,
  col=Cause,
  pch=Cause
)) + geom_line() +geom_point(size=1)+
  scale_x_continuous(breaks =seq(0, 1, 5/80),labels= seq(0, 80, 5))+
  # scale_y_continuous(breaks = seq(0, 0.05, 0.01),limits = c(0,0.01))+
  labs(x="Time periods",y=" Logit hazard epileptices")+
  theme_bw()+theme(legend.position = "bottom")+ 
  guides(lty = guide_legend(nrow = 2),col = guide_legend(nrow = 2))

combined_plot <-grid.arrange(p1,p2,ncol=2)


# 
# ggsave(
#   filename = "Fig3.pdf",
#   plot = combined_plot,  
# )


# Part 2 ------------------------------------------------------------------

# The procedure used to obtain optimal design 
# with unequal weights in the real life example
# for the model without interaction effect

# The computation of the final optimal designs may require several minutes.

Coe_set_artic<-Coe_set


pMax<-80     # Total time intervals
Period<-seq(1,80)/pMax
df_poly<-3   # 模型的阶数 gamma0+gamm1 t+gamm2 t^2


library(matrixcalc)

Hazard<-function(pMax,gammaset,x){
  #  gammaset is the matrix of the model parameters
  #  gammaset=[g011,g012,...,g015,g1;
  #           g021,g022,...,g025,g2]
  # x is the indicator: treatLTGyes (1) and treatLTGno (0)
  
  
  nr<-dim(gammaset)[1]
  nc<-dim(gammaset)[2]
  eta_matrix<-matrix(0,nrow=nr,ncol=pMax)
  weight_matrix<-matrix(0,nrow=nr,ncol=pMax)
  for (i in 1:nr){
    
    alphai<-gammaset[i,1:(nc-1)]
    betai<-gammaset[i,nc]
    # Note that different interested events may have different forms
    # Here we assume different interested events have the same form
    
    DesignMatrix_t<-rbind(rep(1,pMax),Period, Period^2)
    etai<-alphai%*% DesignMatrix_t+x*betai
    eta_matrix[i,]<-exp(etai)
  }
  Lam<-apply(eta_matrix,2,function(x){x/(1+sum(x))})
  
  return(Lam)
}

# Compute survival probabilities and  weights 
# The function returns an array of survival rates for all time points.
# pMax is the maxperiod, bet is the regression coefficients
# # gammaset is the matrix of the model parameters
#  gammaset=[g010,g011,...,g012,g1;
#           g020,g021,...,g022,g2]
#  x is a scalar.
# r is the attrition rate, r=0 means no lost


LamSur<-function(pMax,gammaset,x,r){
  LAM<-Hazard(pMax,gammaset,x)
  LAM_cs<-apply(LAM,2,sum)
  
  survival.x<-matrix(NA,nrow=pMax,ncol=1)
  survival.x[1,1]<-(1-LAM_cs[1])*(1-r)
  if(pMax>1){
    for(s in 2:pMax){
      survival.x[s,1]<-survival.x[s-1,1]*(1-LAM_cs[s])*(1-r)
    }
  }
  survival.x.Final<-rbind(1,survival.x,deparse.level=0)
  list(Lamb=LAM,S.prob=survival.x.Final)
}


# Design criteria

# p: the maxperiod
# period: the maximum period
# r is attrition rate
# cri cri=1 -> D.opt  cri=2 -> D.s
# w: the weight allocated to the treatment group

Df.cri<-function(pMax,period,costflag,f,gammaset,r,cri,w){
  f1<-f2<-f         # the cost ratio of recruiting a subject to making a measurement
  CO2<-c(1,1)
  RHO<-c(f1,f2)
  X<-c(0,1)         # the design region
  W<-c(1-w,w)       # w allocated to 1( LTG ), 1-w allocated to 0 (CBZ)
  Lam.X<-array(NA,c(2,period,length(X)))
  S.X<-matrix(NA,nrow=length(X),ncol=period)
  for(i in 1:length(X)){
    Xi<-X[i]
    Lam.X[,,i]<-LamSur(pMax,gammaset,Xi,r)[[1]][,1:period,drop=F] #weight
    S.X[i,]<-LamSur(pMax,gammaset,Xi,r)$S.prob[1:period,,drop=F] #survival
  }
  
  J<-2 # the number of interested events
  Betav<-gammaset[,df_poly+1]
  InformM<-matrix(0,J*df_poly+length(Betav)+1,J*df_poly+length(Betav)+1)
  
  #Define some matrices  for logit model
  
  L<-matrix(0,nrow=2*J+1,ncol=J+1)
  diag(L[1:J,1:J])<-1
  L[(J+1):(2*J+1),J+1]<-1
  L[2*J+1,]<-1
  
  IJ<-diag(rep(1,J))
  ZJ<-rep(0,J)
  C<-cbind(IJ,-IJ,ZJ)
  C<-rbind(C,c(rep(ZJ,times=2),1))
  C<-t(as.matrix(C))
  
  
  for(i in 1:length(X)){
    Xi<-X[i]
    DX<-diag(rep(Xi,J))  # (f1(x),0;0,f2(x)) f1(x)=f2(x)=x
    # Information under i'th experimental condition
    contrib.x_i<-matrix(0,J*df_poly+length(Betav)+1,J*df_poly+length(Betav)+1)
    
    for (k in 1:period){
      # design matrix for k'th inspection interval
      D.x_ik<-matrix(0,nrow=J,ncol=J*df_poly)
      ks<-k/pMax
      g1t<-c(1,ks,ks^2,0,0,0)   # for the first cause; special for the second order polynomial
      g2t<-c(0,0,0,1,ks,ks^2)   # for the second cause; special for the second order polynomial
      D.x_ik<-rbind(g1t,g2t) 
      D.x_ik<-cbind(D.x_ik,DX,rep(0,J))
      D.x_ik<-rbind(D.x_ik,c(rep(0,J*df_poly+length(Betav)),1))
      
      # kth information matrix
      Lam_ik<-as.matrix(c(Lam.X[,k,i],1-sum(Lam.X[,k,i])),nrow=J+1)
      D_ik<-diag(as.vector(L%*%Lam_ik))
      Plam<-solve(t(C)%*%solve(D_ik)%*%L)%*%D.x_ik
      contrib.x_i<-contrib.x_i+S.X[i,k]*t(Plam)%*%diag(as.vector(1/Lam_ik))%*%Plam
    } # end k
    
    
    InformM<-InformM+W[i]*contrib.x_i
  }   # end i
  #
  if(costflag==1){
    Tcost<-sum(crossprod(CO2,(RHO+period+1)))}else if(costflag==2){
      Tcost<-sum(crossprod(CO2,(RHO+rowSums(S.X))))
    }
  p<-J*df_poly+length(Betav)+1
  ps<-length(Betav)
  InformM<-InformM/Tcost
  if(cri==1){
    Dcri.v<-1/det(InformM)^(1/p)
  }else if(cri==2){
    CovM<-solve(InformM)[(J*df_poly+1):(J*df_poly+length(Betav)),(J*df_poly+1):(J*df_poly+length(Betav))]
    InformM.Ds<- det(CovM)^(1/ps)
    Dcri.v<-InformM.Ds
  }else if(cri==3){
    InformM.Ds1<-solve(InformM)[(J*df_poly+1),(J*df_poly+1)]
    Dcri.v<-InformM.Ds1# not confirmed
  }
  return(Dcri.v)
}


MinPeriod.cri<-function(pMax,costflag,f,gammaset,r,cri){
  Weightset<-seq(0.01,0.99,by=0.01)
  
  DF.WPeriod<-matrix(NA,nrow=length(Weightset),ncol=(length(Period)+1))
  for (i  in 1:length(Weightset)){
    w<-Weightset[i]
    DF.WPeriod_temp<-vector(mode="numeric",length=pMax-2)
    for (j in 3:pMax){ # start=3
      DF.WPeriod_temp[j-2]<-Df.cri(pMax,j,costflag,f,gammaset,r,cri,w)
    } #end j
    p.min_temp<-which.min(DF.WPeriod_temp)
    DF.WPerid_opt<-DF.WPeriod_temp[p.min_temp]
    a_temp<-c(w,DF.WPeriod_temp,DF.WPerid_opt,p.min_temp)
    DF.WPeriod[i,]<-a_temp
  } #end i
  w_opt<-DF.WPeriod[which.min(DF.WPeriod[,pMax]),][1]
  D_opt<-DF.WPeriod[which.min(DF.WPeriod[,pMax]),][pMax]
  q_opt<-DF.WPeriod[which.min(DF.WPeriod[,pMax]),][pMax+1]+2
  ifelse(all(DF.WPeriod[,2:(pMax-1)]<=0),
         Eff<-DF.WPeriod[,2:(pMax-1)]/D_opt,Eff<-D_opt/DF.WPeriod[,2:(pMax-1)])
  
  Eff_05<-max(Eff[50,]) # the efficiency of the design with equal weights
  
  ifelse(
    D_opt <=0,
    EFF28 <-   Df.cri(pMax, 80, costflag, f, gammaset, r, cri, 0.5173554) / D_opt,
    EFF28 <- D_opt / Df.cri(pMax, 80, costflag, f, gammaset, r, cri, 0.5173554)
  )
  
  return(list(Dcri=DF.WPeriod,w_opt=w_opt,D_opt=D_opt,q_opt=q_opt,EFF=Eff,EFF05=Eff_05,EFF28=EFF28))
  
}


#Input parameters 
cri_set <- c(1,2) # cri is a fator: 1=> D-opt, 2=> Ds-opt
r_set <- c(0, 0.2)
f_set <- c(1, 100)
cost_set <- c(1, 2)

nlengthcrirf <-
  length(cri_set) * length(r_set) * length(f_set) * length(cost_set)
DP <- matrix(NA, nrow = nlengthcrirf, ncol = 9)
iw <- 0
for (cri in cri_set) {
  for (r in r_set) {
    for (f in f_set) {
      for (costflag in cost_set) {
        iw <- iw + 1
        Dtemp <- MinPeriod.cri(pMax, costflag, f, Coe_set, r, cri)
        DP[iw, ] <- c(cri,costflag,  f, r, Dtemp$w_opt, Dtemp$q_opt,log(Dtemp$D_opt),EFF05=Dtemp$EFF05,EFF28=Dtemp$EFF28)
      }  #end costflag
    } #end cri
  } #end r
} #end f
DP<-data.frame(DP)
names(DP)<-c("Design criterion","Cost function" , "Cost ratio","Attenunate rate", "Optimal weight","Optimal time periods", "Criterion value","Eff_eq","Eff_ori")
library(xtable)
xtable(DP,digits=c(0,0,0,0,1,2,0,3,3,3))
